# Supplementary material for: Tau phosphorylation regulates the interaction between BIN1’s SH3 domain and Tau’s proline-rich domain
Source: Acta Neuropathol Commun. 2015 Sep 23;3:58. doi: 10.1186/s40478-015-0237-8 (PMC4580349; doi:10.1186/s40478-015-0237-8)
Supplement: Additional file 11: — A movie showing 3D images processed with Imaris software. The PLA (BIN1/total Tau) signal (green) was located in the vicinity of the actin staining (red) at the membrane. (ZIP 10MB) [file 40478_2015_237_MOESM11_ESM.zip]

Archive with 1 entries (1 files):
- additional file 11.mp4
